# Supplementary material for: Role of Liver Kinase 1B in Platelet Activation and Host Defense During Klebsiella pneumoniae-Induced Pneumosepsis
Source: Int J Mol Sci. 2025 Apr 14;26(8):3714. doi: 10.3390/ijms26083714 (PMC12028316; doi:10.3390/ijms26083714)
Supplement: Supplementary file 1 [file ijms-26-03714-s001.zip]

Archive with 1 entries (1 files):
- ijms-3456473-supplementary.pdf
